# Supplementary material for: In-Depth Phenotyping of PIGW-Related Disease and Its Role in 17q12 Genomic Disorder
Source: Biomolecules. 2024 Dec 18;14(12):1626. doi: 10.3390/biom14121626 (PMC11727550; doi:10.3390/biom14121626)
Supplement: Supplementary file 1 [file biomolecules-14-01626-s001.zip]

Archive with 1 entries (1 files):
- biomolecules-3203901-supplementary.pdf
